# Supplementary material for: Evaluation of the use of CRISPR loci for discrimination of Salmonella enterica subsp. enterica serovar Enteritidis strains recovered in Canada and comparison with other subtyping methods
Source: AIMS Microbiol. 2022 Jul 15;8(3):300–17. doi: 10.3934/microbiol.2022022 (PMC9576496; doi:10.3934/microbiol.2022022)
Supplement: Supplementary file 1 [file microbiol-08-03-022-tables1.xlsx]

## Sheet: Table S1-Spacer seqs 
C1 spacer designation	C1 spacer sequence	C2 spacer designation	C2 spacer sequence	Variations AA-2	Variation AG-2	Variation AG-3	Variation AG-4
1	TATTTATAAGCGTGTCATCTATGCAACCCAAC	1	GGCTACACGCAAAAATTCCAGTCGTTGGCGCA		GACTACACGCAAAAATTCCAGTGGTTGGCGCA	GGTTACACGCAAAAATTCCAGTCGTTGGCGCA
2	ACCTGCCCGACCCAATAAGGAGGCCCTCGTGA	2	CCGATTAAGATCCGCAGTCTGCATCAGTAACT
3	GGCCGCTGGTCAAATTCCCAATCTGAGCAATC	3	CGATTCTACGGCAACAGGCCAGGCTGCGACCG
4	ATAGCCCCGGCAGCGATAGCTAAACCAGTTCC	3'	GGTTCAGGATTCAGCCCCCACCGAAACCGGCG
5	GGCCGCTGGTCAAATTCCCAATCTGAGCAATC	4	ATCAAACATGGAAACCCCTTTAATGAGAGCAA	ATCAAACATGGAAACCCCTTTAATGAGAGCAG
6	ATAGCCCCGGCAGCGATAGCTAAACCAGTTCC	4'	ATGACATGACCGTGACTAGCGAGAATGTCCCA
7	GCCTCAAAATCTCTCGGTGAGATGTAAGCGTC	5	TCAGGAACGCGCGGCGGAAGAGCTTGGTGTTTG	TCAGGATCGCGCGGCGGAAGAGCTTGGTGTTTG
8	ACCAGTGGTCAGCGGCGGATGAATTTGCCCTG	6	GCTGCCTTTCCCGGAGTTCCGGCCCCTAAATT	GTTGCCTTTCCCGGAGTTCCGGCCCCTAAATT
9	GAGAATGCTCATGCGCGTGAGCGCCATATATT	7	TCATGCGCTATAAAAATCAGACTGTCACATGC	TCATGTGCTATAAAAATCAGAGTGTCACATGC
10	CATGGCAATTTTACGGCGGACGTGCTCGCTCT	8	TGATTATTGACGACAACAGCACAGACCGGCAG
11	AGGCGGACCGAAAAACCGTTTTCAGCCAACGT	9	AATAATCGGCAATTTGTCCTGGACAGGCACGG
		10	AATAATCGGCAATTTGTCCTGGACAGGCACGG	AATAATTGGCAATTTGTCCTGGTCAGGCACAG			AATACTCGGCAATTTGTCCTGGACAGGCACGG
		11	AATAATCGGCAATTTGTCCTGGACAGGCACGG	AATAATCGGCAATTTGTCCTGTACAGGCACGT
		12	GAATCTGGAGGCCAACAGCGCGGCGAAATCCT	GAATCTGGAGGCCAACAGCGCGGAGCAATCCT
