# Supplementary material for: Evaluation of the use of CRISPR loci for discrimination of Salmonella enterica subsp. enterica serovar Enteritidis strains recovered in Canada and comparison with other subtyping methods
Source: AIMS Microbiol. 2022 Jul 15;8(3):300–17. doi: 10.3934/microbiol.2022022 (PMC9576496; doi:10.3934/microbiol.2022022)
Supplement: Supplementary file 2 [file microbiol-08-03-022-tables2.xlsx]

## Sheet: Sheet1
SNP-PCR					CRISPR					PT					PFGE
# of subtypes	SNP-PCR subtype	# isolates (N)	ni(ni-1)		# of subtypes	CR1/2 subtype	# isolates (N)	ni(ni-1)		# of subtypes	PT	# isolates (N)	ni(ni-1)		# of subtypes	PFGE XA	PFGE BN	# isolates (N)	ni(ni-1)
1	1	5	20		1	AA-1	39	1482		1	1b	2	2		1	XAI.0001	BNI.0235	1	0
2	2	8	56		2	AA-2	2	2		2	2	1	0		2	XAI.0003	BNI.0003	35	1190
3	4	3	6		3	AD	1	0		3	4	1	0		3	XAI.0003	BNI.0009	3	6
4	6	6	30		4	AE	1	0		4	4a	1	0		4	XAI.0003	BNI.0034	2	2
5	7	1	0		5	AF	3	6		5	8	22	462		5	XAI.0003	BNI.0240	1	0
6	9	13	156		6	AG-1	27	702		6	9	1	0		6	XAI.0003	BNI.0245	2	2
7	10	5	20		7	AG-2	1	0		7	9b	5	20		7	XAI.0006	BNI.0007	14	182
8	11	14	182		8	AG-3	1	0		8	10	2	2		8	XAI.0007	BNI.0005	1	0
9	13	10	90		9	AG-4	1	0		9	13	13	156		9	XAI.0009	BNI.0013	1	0
10	14	4	12		10	BB	1	0		10	13a	9	72		10	XAI.0009	BNI.0099	2	2
11	15	3	6		11	CC	8	56		11	18	1	0		11	XAI.0009	BNI.0137	1	0
12	16	8	56		12	DG	2	2		12	19	1	0		12	XAI.0025	BNI.0012	1	0
13	18	1	0		13	FG	1	0		13	23	13	156		13	XAI.0026	BNI.0218	1	0
14	19	3	6		14	GG	3	6		14	30	1	0		14	XAI.0038	BNI.0016	15	210
15	22	3	6		15	HB	1	0		15	51	5	20		15	XAI.0038	BNI.0106	1	0
16	23	1	0			SUM	92	2256		16	58a	1	0		16	XAI.0076	BNI.0003	3	6
17	24	1	0							17	AT08-2363	1	0		17	XAI.0214	BNI.0225	6	30
18	25	3	6							18	AT08-5352	1	0		18	XAI.0217	BNI.0225	1	0
	sum	92	652							19	AT09-1982	1	0		19	XAI.0228	BNI.0225	1	0
										20	AT09-2710	1	0				SUM	92	1630
										21	AT09-4837	2	2
										22	AT09-4935	1	0
										23	AT10-3978	1	0
										24	AT11-2087	1	0
										25	AT99-1381	1	0
											Atypical	2
											Untypeable	1
											SUM	92	892
		n(n-1)	652				n(n-1)	2256				n(n-1)	892					n(n-1)	1630
		N(N-1)	8372				N(N-1)	8372				N(N-1)	8372					N(N-1)	8372
		Ds	0.9221				Ds	0.7305				Ds	0.8935					Ds	0.8053
								C21	3
								C22	1
								C23	1
								C24	3
									8
