# Supplementary material for: Evaluation of the use of CRISPR loci for discrimination of Salmonella enterica subsp. enterica serovar Enteritidis strains recovered in Canada and comparison with other subtyping methods
Source: AIMS Microbiol. 2022 Jul 15;8(3):300–17. doi: 10.3934/microbiol.2022022 (PMC9576496; doi:10.3934/microbiol.2022022)
Supplement: Supplementary file 3 [file microbiol-08-03-022-tables3.xlsx]

## Sheet: TABLE S3
SNP-PCR & CRISPR						PFGE & CRISPR						PFGE & PT
number of subtypes	SNP-PCR subtype	CRISPR subtype	# isolates N	ni(ni-1)		number of subtypes	PFGE subtype	CRISPR subtype	# isolates N	ni(ni-1)		number of subtypes	PFGE subtype	PT	# isolates N	ni(ni-1)
1	1	AF	3	6		1	0001_0235	HB	1	0		1	0001_0235	4	1	0
2	1	BB	1	0		2	0003_0003	AA-1	24	552		2	0003_0003	2	1	0
3	1	HB	1	0		3	0003_0003	AA-2	1	0		3	0003_0003	8	18	306
4	2	CC	8	56		4	0003_0003	AG-1	5	20		4	0003_0003	9	1	0
5	4	AE	1	0		5	0003_0003	AG-3	1	0		5	0003_0003	10	1	0
6	4	DG	2	2		6	0003_0003	AD	1	0		6	0003_0003	18	1	0
7	6	AG-1	3	6		7	0003_0003	GG	3	6		7	0003_0003	23	7	42
8	6	GG	3	6		8	0003_0009	AG-1	3	6		8	0003_0003	51	1	0
9	7	AG-1	1	0		9	0003_0034	AG-1	1	0		9	0003_0003	13a	1	0
10	9	AA-1	1	0		10	0003_0034	AG-4	1	0		10	0003_0003	8,51	1	0
11	9	AG-1	11	110		11	0003_0240	AA-2	1	0		11	0003_0003	AT09-2710	1	0
12	9	AG-4	1	0		12	0003_0245	AG-1	2	2		12	0003_0003	AT99-1381	1	0
13	10	AG-1	4	12		13	0006_0007	AA-1	13	156		13	0003_0003	AT08-5352	1	0
14	10	AG-2	1	0		14	0006_0007	AG-1	1	0		14	0003_0009	8	2	2
15	11	AA-1	14	182		15	0007_0005	AA-1	1	0		15	0003_0009	23	1	0
16	13	AA-1	8	56		16	0009_0013	DG	1	0		16	0003_0034	51	2	2
17	13	AG-1	2	2		17	0009_0099	AE	1	0		17	0003_0240	23	1	0
18	14	AA-1	4	12		18	0009_0099	DG	1	0		18	0003_0245	8	2	2
19	15	AA-1	3	6		19	0009_0137	BB	1	0		19	0006_0007	10	1	0
20	16	AA-1	5	20		20	0025_0012	AF	1	0		20	0006_0007	13	1	0
21	16	AA-2	2	2		21	0026_0218	AF	1	0		21	0006_0007	13a	8	56
22	16	AG-3	1	0		22	0038_0016	AF	1	0		22	0006_0007	19	1	0
23	18	AA-1	1	0		23	0038_0016	AG-1	13	156		23	0006_0007	23	2	2
24	19	AA-1	3	6		24	0038_0016	AG-2	1	0		24	0006_0007	AT11-2087	1	0
25	22	AG-1	3	6		25	0038_0106	AA-1	1	0		25	0007_0005	51	1	0
26	23	AG-1	1	0		26	0076_0003	AG-1	2	2		26	0009_0013	1b, 13	1	0
27	24	AD	1	0		27	0076_0003	FG	1	0		27	0009_0099	1b	1	0
28	25	AG-1	2	2		28	0214_0225	CC	6	30		28	0009_0099	58a	1	0
29	25	FG	1	0		29	0217_0225	CC	1	0		29	0009_0137	4, 4a	1	0
		sum N	92	492		30	0228_0225	CC	1	0		30	0025_0012	Atypical	1	0
								sum N	92	930		31	0026_0218	Atypical	1	0
												32	0038_0016	13	8	56
												33	0038_0016	23	2	2
												34	0038_0016	30, Atypical	1	0
												35	0038_0016	AT 08-2363	1	0
												36	0038_0016	AT 09-1982	1	0
												37	0038_0016	AT 10-3978	1	0
												38	0038_0016	Untypable	1	0
												39	0038_0106	13	1	0
												40	0076_0003	13	3	6
												41	0214_0225	9b	3	6
												42	0214_0225	AT09-4837	2	2
												43	0214_0225	AT09-4935	1	0
												44	0217_0225	9b	1	0
												45	0228_0225	9b	1	0
														sum N	92	484
		SNP-PCR & CRISPR						PFGE & CRISPR						PFGE & PT
		ni(ni-1)	492					ni(ni-1)	930					ni(ni-1)	484
		N(N-1)	8372					N(N-1)	8372					N(N-1)	8372
		Ds	0.9412					Ds	0.8889					Ds	0.9422
